# Supplementary material for: Long-term outcomes of repaired and unrepaired truncus arteriosus: 20-year, single-center experience in Thailand
Source: PeerJ. 2020 May 12;8:e9148. doi: 10.7717/peerj.9148 (PMC7227657; doi:10.7717/peerj.9148)
Supplement: Supplemental Information 1 [file peerj-08-9148-s001.xlsx]

## Sheet: Sheet1
No	Gr_Survivor_postop_2018	Group_Rx	Surgeon	Gender	bw	Risk_prenatal	ht	sym	comor	extr	Risk_22q11deletion	sat	pre_cxr	Date_referDx_Siriraj	ec_date	ec_type	ec_VL	ec_TVI	TVI_deg	ec_TVS	TVS_deg	ec_LVEF	ec_MR	ec_Ao	ec_AoCoA	ec_McGoon	ec_RPA	ec_LPA	ec_PAstenosis	pre_cath	cath_d	cath_Dx	cath_mPAP	cath_LAp	cath_PVRI	cath_PVRI_NO	type_TA	drug_op	Preop_status	Preop_on_ventilator	Preop_infection	preOp_PAb	Op	Op_era_prior_to2007	Op_d	Op_Dx	Op_risk_significantTVI	Op_risk_PAPVR	Op_Risk_Ao_anomaly
30	yes	Total repair	SS	male	3.26	known postnatal	52	cyanosis, heart murmur	Partial DGS, Intellectual disability, ADHD, partial GH deficiency, vertebra block, scoliosis	yes	yes	90	0.6	1999-01-15	1999-01-15	type I	3	yes	moderate	no	none	60	no	Right	no	#NULL!	#NULL!	#NULL!	no	no	#NULL!		#NULL!	#NULL!	#NULL!	#NULL!	I	yes	elective	no	no	no	Total repair	1	1999-03-11	same	no significant TVI	No PAPVR	No IAA_CoA
72	yes	Total repair	SP	male	4.3	known postnatal	57.5	dyspnea, heart murmur	none	no	no	96	0.6	1999-04-29	1999-04-29	type I	4	no	moderate	no	none	60	no	Right	no	#NULL!	7	7	no	no	#NULL!		#NULL!	#NULL!	#NULL!	#NULL!	II	yes	elective (preop pneumonia 1 month)	no	no	no	Total repair	1	1999-06-18	Truncus arteriosus type II	no significant TVI	No PAPVR	No IAA_CoA
54	yes	Total repair	SS	male	4.8	known postnatal	55	dyspnea, heart murmur	none	no	no	93	0.6	1999-11-26	1999-11-29	type I	3	yes	mild	no	none	60	no	Left	no	#NULL!	#NULL!	#NULL!	no	no	#NULL!		#NULL!	#NULL!	#NULL!	#NULL!	I	yes	elective	no	no	no	Total repair	1	1999-12-02	same	no significant TVI	No PAPVR	No IAA_CoA
43	yes	Total repair	SS	female	6.1	known postnatal	63	pneumonia, heart murmur	DGS, Lennox Gastaut syndrome	yes	yes	86	0.65	2000-10-31	2000-10-31	type II	3	yes	mild	no	none	60	no	Left	no	#NULL!	7	7	no	yes	2000-11-17	same	52	10	2.72	#NULL!	II	yes	Post pneumonia Rx from Klang hospital 4 weeks	no	no	no	Total repair	1	2000-12-14	same	no significant TVI	No PAPVR	No IAA_CoA
39	yes	Total repair	SS	female	3.2	known postnatal	56	dyspnea, heart murmur, heart failure	preterm	no	no	88	0.6	2001-01-18	2001-01-18	type II	3	yes	mild	no	none	60	no	Left	no	#NULL!	#NULL!	#NULL!	no	no	#NULL!		#NULL!	#NULL!	#NULL!	#NULL!	II	yes	elective	no	no	no	Total repair	1	2001-05-10	same	no significant TVI	No PAPVR	No IAA_CoA
64	#NULL!	Total repair	SS	male	3.32	known postnatal	52	dyspnea, heart murmur	none	no	no	91	0.62	2003-05-20	2003-05-20	type I	2	no	none	yes	moderate	75	no	Left	no	#NULL!	4.6	5.5	no	no	#NULL!		#NULL!	#NULL!	#NULL!	#NULL!	I	yes	elective (Dx at QNISCH 1 mo old, refer SI and elective at 3 months old	no	no	no	Total repair	1	2003-08-26	same	no significant TVI	No PAPVR	No IAA_CoA
50	#NULL!	Total repair	SS	female	3.35	known postnatal	50.5	heart murmur	none	no	no	89	0.6	2004-05-04	2004-05-04	type II	3	yes	mild	yes	mild	75	no	Left	no	#NULL!	#NULL!	#NULL!	no	no	#NULL!		#NULL!	#NULL!	#NULL!	#NULL!	II	yes	CHF, inhosital since birth (Pinkloa to Siriraj), UTI, diarhea, previous sepsis resolved	no	yes	no	Total repair	1	2004-06-09	same	no significant TVI	No PAPVR	No IAA_CoA
85	#NULL!	Total repair	SS	female	2.99	known postnatal	50	cyanosis, heart murmur	congenital iris cyst	yes	no	93	0.6	2004-08-16	2004-08-16	type I	4	yes	moderate	no	none	60	no	Left	no	2	7	8	no	no	#NULL!		#NULL!	#NULL!	#NULL!	#NULL!	I	yes	elective	no	no	no	Total repair	1	2004-09-09	same + repair truncal valve	Presence of moderate to severe TVI	No PAPVR	No IAA_CoA
62	#NULL!	Total repair	SP	female	3.12	known postnatal	50	heart murmur, heart failure	central apnea, microcephaly	yes	no	93	0.67	2004-08-18	2004-08-18	type I	2	no	none	yes	mild	75	no	Left	no	#NULL!	4.5	4.5	no	no	#NULL!		#NULL!	#NULL!	#NULL!	#NULL!	I	yes	elective (Cholburi refer at 1 month old), elective 2 months old SP)	no	no	no	Total repair	1	2004-10-01	same	no significant TVI	No PAPVR	No IAA_CoA
53	yes	Total repair	SS	female	5.23	known postnatal	65	cyanosis, pneumonia, CHF	none	no	no	88	0.65	2004-11-01	2004-11-01	type I	3	yes	moderate	no	none	73	no	Right	no	2	6.9	6	no	yes	2004-12-29	same	61	10	3.07	#NULL!	I	yes	elective	no	no	no	Total repair	1	2005-01-26	same, truncal valve repair	Presence of moderate to severe TVI	No PAPVR	No IAA_CoA
22	#NULL!	Total repair	SP	female	2.95	known postnatal	49.6	dyspnea	none	no	no	91	0.57	2004-12-29	2004-12-29	type I	3	yes	moderate	no	none	67	no	Right	no	#NULL!	4.3	4.7	no	no	#NULL!		#NULL!	#NULL!	#NULL!	#NULL!	I	yes	elective	no	no	no	Total repair	1	2005-02-09	same	no significant TVI	No PAPVR	No IAA_CoA
52	yes	Total repair	SP, ENredo	female	5	known postnatal	60	poor weight gain, pneumonia	none	no	no	88	0.64	2005-07-27	2005-07-27	type I	3	yes	mild	yes	moderate	72.9	no	Left	no	2	7.4	8.4	no	no	#NULL!		#NULL!	#NULL!	#NULL!	#NULL!	I	yes	elective	no	no	no	Total repair	1	2005-08-05	same	no significant TVI	No PAPVR	No IAA_CoA
70	yes	Total repair	SP, TSredo	female	6	known postnatal	60	dyspnea, heart murmur	intellectual disability	no	no	90	0.65	2006-02-15	2005-10-27	type II	3	yes	mild	yes	mild	64	no	Left	no	2	8.4	7.3	no	yes	2005-11-02	same (KKU)	47	#NULL!	#NULL!	#NULL!	II	yes	elective	no	no	no	Total repair	1	2006-04-05	same	no significant TVI	No PAPVR	No IAA_CoA
14	yes	Total repair	SP, SS	female	3.92	known postnatal	56	dyspnea, heart murmur	none	no	no	96	0.58	2006-12-18	2006-12-18	type I	4	yes	moderate	yes	moderate	78	no	Right	no	2	6.3	7.2	no	no	#NULL!		#NULL!	#NULL!	#NULL!	#NULL!	I	yes	elective	no	no	no	Total repair	2	2007-01-24	same	no significant TVI	No PAPVR	No IAA_CoA
41	yes	Total repair	SP	female	4.57	known postnatal	57	heart murmur, heart failure	left micropthalmia, preterm	yes	no	88	0.6	2006-12-12	2006-12-12	type I	3	yes	mild	yes	mild	60	no	Right	no	2.1	6.4	5.7	no	no	#NULL!		#NULL!	#NULL!	#NULL!	#NULL!	I	yes	elective	no	no	no	Total repair	2	2007-02-07	same	no significant TVI	No PAPVR	No IAA_CoA
86	#NULL!	Total repair	SS	male	4.2	known postnatal	60	dyspnea, heart murmur, heart failure	none	no	no	93	0.6	2007-11-05	2007-11-05	type I	4	no	none	yes	mild	73	no	Left	no	#NULL!	5.5	4.5	no	no	#NULL!		#NULL!	#NULL!	#NULL!	#NULL!	III	yes	elective (post diarrhea resolved)	no	yes	no	Total repair	2	2007-11-20	Truncus type III	no significant TVI	No PAPVR	No IAA_CoA
60	#NULL!	Total repair	SS	male	4.52	known postnatal	61.5	dyspnea, heart murmur, pneumonia	DGS	yes	yes	86	0.75	2007-08-27	2007-08-27	type I	3	yes	moderate	no	none	60.4	no	Left	no	#NULL!	5	5.6	yes	yes	2008-10-01	Truncus arteriosus type III, proximal RPA stenosis, moderate to severe PHT of Lt PA	18	#NULL!	1.18	#NULL!	III	yes	elective (10 months old, Dx 4 months). Hx pneumonia x 1	no	no	no	Total repair	2	2008-02-26	same, proximal PA stenosis	no significant TVI	No PAPVR	No IAA_CoA
74	yes	Total repair	SS	male	2.53	known postnatal	54	dyspnea, heart murmur, heart failure	late preterm	no	no	91	0.65	2008-01-11	2008-01-11	type I	4	no	none	no	none	63.8	no	Left	no	2	5.7	6	no	no	#NULL!		#NULL!	#NULL!	#NULL!	#NULL!	I	yes	elective	no	no	no	Total repair	2	2008-04-08	same	no significant TVI	No PAPVR	No IAA_CoA
46	#NULL!	Total repair	SS	female	2.72	known postnatal	50	cyanosis, heart murmur, heart failure	none	no	no	93	0.62	2009-01-13	2009-01-13	type I	4	no	none	yes	mild	75	yes	Left	no	1.67	4.4	4.8	no	no	#NULL!		#NULL!	#NULL!	#NULL!	#NULL!	I	yes	elective (pneumonia DOL15), op at 3+ months	no	yes	no	Total repair	2	2009-03-26	same	no significant TVI	No PAPVR	No IAA_CoA
48	yes	Total repair	SS	male	4.32	known postnatal	55.2	heart murmur, heart failure	intellectual disability	no	no	96	0.6	2010-02-11	2010-02-11	type I	2	no	none	yes	mild	60	no	Left	no	1.94	6.6	7	no	no	#NULL!		#NULL!	#NULL!	#NULL!	#NULL!	I	yes	elective	no	no	no	Total repair	2	2010-08-05	same	no significant TVI	No PAPVR	No IAA_CoA
33	yes	Total repair	SS	male	8.15	known postnatal	74	uncontrolled heart failure	none	no	no	90	0.62	2009-01-22	2009-01-22	type I	3	yes	mild	no	none	66.5	no	Right	no	2	5.2	5.9	no	yes	2009-01-29	same	37	10	2.58	0.53	I	yes	elective	no	no	no	Total repair	2	2010-10-07	same	no significant TVI	No PAPVR	No IAA_CoA
61	#NULL!	Total repair	TS	male	3.42	known postnatal	57.1	heart murmur	none	no	no	95	0.7	2011-04-01	2011-04-01	type I	2	no	mild	no	none	74	no	Left	no	1.7	4	5	no	no	#NULL!		#NULL!	#NULL!	#NULL!	#NULL!	I	yes	elective	no	no	no	Total repair	2	2011-05-30	same	no significant TVI	No PAPVR	No IAA_CoA
44	yes	Total repair	SS	male	5.7	known postnatal	69	NB with MAS, cyanosis, murmur	none	no	no	86	0.66	2011-04-25	2011-04-27	type II	3	yes	mild	no	none	60	0	Left	no	2.31	8.7	7.5	no	yes	2011-05-09	same (1 y.o)	58	10	8.76	1.39	II	yes	elective	no	no	no	Total repair	2	2011-06-09	same	no significant TVI	No PAPVR	No IAA_CoA
8	yes	Total repair	SS	female	3.31	known postnatal	50	heart murmur, heart failure	anorectal malformation	yes	no	88	0.59	2011-11-28	2011-08-28	type I	2	no	none	yes	mild	60	no	Left	no	2.78	6.5	9.6	no	no	#NULL!		#NULL!	#NULL!	#NULL!	#NULL!	I	yes	Refer from Rayong post RSV pneumonia, CLABSI	no	yes	no	Total repair	2	2011-12-15	same + PAPVR	no significant TVI	Presence of PAPVR	No IAA_CoA
23	#NULL!	Total repair	SS	female	3.01	known postnatal	51.4	cyanosis	preterm 1700 grams, congenital hypothyroid	yes	no	83	0.68	2011-12-19	2011-12-21	type I	3	yes	moderate	no	none	70	no	Left	no	1.7	4	4	no	no	#NULL!		#NULL!	#NULL!	#NULL!	#NULL!	I	yes	elective	no	no	no	Total repair	2	2012-04-17	same + truncal valve repair	Presence of moderate to severe TVI	No PAPVR	No IAA_CoA
75	yes	Total repair	SS	male	2.64	known postnatal	51.3	dyspnea, heart murmur	none	no	no	97	0.58	2011-08-19	2011-08-19	type I	3	no	none	no	none	60	no	Right	no	#NULL!	#NULL!	#NULL!	no	no	#NULL!		#NULL!	#NULL!	#NULL!	#NULL!	I	yes	elective	no	no	no	Total repair	2	2012-07-31	same	no significant TVI	No PAPVR	No IAA_CoA
42	yes	Total repair	SS	male	3.93	known postnatal	55	heart murmur, abnormal chest film	DGS, immune deficiency, dextrocardia, double aortic arch	yes	yes	89	0.58	2012-08-21	2012-08-21	type I	3	yes	mild	yes	mild	70.6	no	Left	no	3.18	8	6	no	no	#NULL!		#NULL!	#NULL!	#NULL!	#NULL!	I	yes	Refer from Udornthani OPD 8/21/2012, admit RSV pneumonia last 1 week (8/28/2012), PAB performed at SI (9/11/2012, 2 months old), total repair 1/15/2013 (pneumonia ETT)	yes	yes	yes	Total repair	2	2013-01-15	same (not seen DAA intraop)	no significant TVI	No PAPVR	No IAA_CoA
7	yes	Total repair	SS	male	3.67	known postnatal	51.5	heart murmur, heart failure	preterm, strabismus, polydactyle, intellectual disability	yes	no	83	0.6	2012-10-16	2012-10-26	type I	3	no	none	no	none	60	no	Left	no	#NULL!	#NULL!	#NULL!	yes	no	#NULL!		#NULL!	#NULL!	#NULL!	#NULL!	I	yes	s/p PAB from Maharatnakornratchasrima 8/18/2012 (10 days old), elective total correction	no	no	yes	Total repair	2	2013-01-22	same, post PAB migradtion, dilae hegar was needed at PA branches (both PAs appeared not fibrotic)	no significant TVI	No PAPVR	No IAA_CoA
24	#NULL!	Total repair	SS	male	2.36	known postnatal	50	cyanosis, heart failure, pneumonia	late preterm, hypospadias	yes	no	94	0.6	2013-04-18	2013-04-18	type I	3	no	none	no	none	86	no	Left	no	#NULL!	4.4	3.7	no	no	#NULL!		#NULL!	#NULL!	#NULL!	#NULL!	I	yes	elective (Hx congenital pneumonia with preterm36 weeks)	no	no	no	Total repair	2	2013-05-09	same	no significant TVI	No PAPVR	No IAA_CoA
78	#NULL!	Total repair	TS	male	3	known postnatal	50	cyanosis, heart failure	interrupted aortic arch	no	no	92	0.65	2013-01-07	2013-01-07	type II	3	no	none	no	none	70	no	Left	yes	2	5	5	no	yes	2013-01-14	same, TA type I with IAA	#NULL!	#NULL!	#NULL!	#NULL!	II	yes	elective	no	no	no	Total repair	2	2013-05-10	same (TA type II + IAA repaired arch performed, multiple small muscular VSD)	no significant TVI	No PAPVR	Presence of IAA_CoA
18	yes	Total repair	SS	female	2.72	known postnatal	52.5	cyanosis, RDS, murmur	late preterm	no	no	92	0.61	2013-05-03	2013-05-03	type I	3	yes	mild	no	none	72.8	no	Left	no	#NULL!	#NULL!	#NULL!	no	yes	2013-05-08	same (3months old)	48	13	1.48	#NULL!	II	yes	elective	no	no	no	Total repair	2	2013-05-21	truncus arteriosus type II	no significant TVI	No PAPVR	No IAA_CoA
57	yes	Total repair	SS	female	4.9	known postnatal	59	cyanosis heart failure, failure to thrive	none	no	no	87	0.67	2013-03-04	2013-03-11	type I	3	yes	mild	no	none	74.8	no	Left	no	2.14	5.5	5.4	no	no	#NULL!		#NULL!	#NULL!	#NULL!	#NULL!	I	yes	elective, fever at op day	no	yes	no	Total repair	2	2013-05-30	same + PAPVR LUPV to RA	no significant TVI	Presence of PAPVR	No IAA_CoA
13	yes	Total repair	SS	male	3.45	known postnatal	54	cyanosis, heart murmur, failure to thrive	DGS	yes	yes	92	0.6	2013-04-30	2013-04-30	type I	2	no	none	yes	mild	75	no	Left	no	2	5	5	no	no	#NULL!		#NULL!	#NULL!	#NULL!	#NULL!	I	yes	elective	no	no	no	Total repair	2	2013-07-30	same but no PDA, bicuspid truncal valve	no significant TVI	No PAPVR	No IAA_CoA
19	#NULL!	Total repair	SS	female	2.78	known postnatal	51	heart murmur, heart failure	Fetal alcohol syndrome	yes	no	88	0.77	2013-08-22	2013-08-22	type I	4	yes	moderate	yes	mild	76.5	no	Left	no	2.73	5.6	7.5	no	no	#NULL!		#NULL!	#NULL!	#NULL!	#NULL!	I	yes	Intactable CHF, pneumonia referred from Phumiphol (2 week preop)	no	yes	no	Total repair	2	2013-09-12	same	no significant TVI	No PAPVR	No IAA_CoA
89	yes	Total repair	SS	male	2.06	known postnatal	46.1	heart murmur, heart failure	none	no	no	92	0.69	2013-09-09	2013-09-18	type I	3	yes	mild	yes	mild	70	no	Right	no	#NULL!	#NULL!	#NULL!	no	no	#NULL!		#NULL!	#NULL!	#NULL!	#NULL!	I	yes	elective	no	no	no	Total repair	2	2013-10-24	same	no significant TVI	No PAPVR	No IAA_CoA
84	yes	Total repair	SS	male	6.7	known postnatal	68	heart murmur, pneumonia รพศ ขอนแก่น refer มา 1.5 ขวบ cath advise high risk conservative Rx. In 2013: sat 92%, good function, JS cath plan PAB but SS performed total repair	none	no	no	83	0.62	2000-09-11	1999-09-13	type I	3	no	none	no	none	60	no	Left	no	#NULL!	#NULL!	#NULL!	no	yes	2013-11-14	1st cath 11/1/2000: very high PVR: On O2 PVR 10.4, PVRi 3.7 advice high risk, family preferred conservative Rx, recath (11/14/2013): mPAP 80, LVEDP 15, room air PVRi 13 in iNO PVRi 0.85 JS plan PAB, SS perfomed rep	80	15	13.6	0.85	I	no	elective	no	no	no	Total repair	2	2014-03-04	same	no significant TVI	No PAPVR	No IAA_CoA
93	#NULL!	Total repair	KT	male	2.56	prenatal	47	Prenatal dx, heart murmur	complete bilateral CL/CP	yes	no	94	0.53	2014-02-20	2014-02-20	type II	4	no	none	no	none	60	no	Right	no	#NULL!	3.5	3.6	no	no	#NULL!		#NULL!	#NULL!	#NULL!	#NULL!	II	yes	elective	no	no	no	Total repair	2	2014-04-21	truncus arteriosus type II	no significant TVI	No PAPVR	No IAA_CoA
26	#NULL!	Total repair	SS	female	2.33	known postnatal	48	cyanosis, murmur (referred to repair TEF, accidental findings of truncus at Siriraj)	Partial DGS (FISH normal), TE fistula (repair at SI), secundum ASD	yes	no	75	0.6	2014-06-26	2014-06-26	type I	2	no	none	no	none	60	no	Right	no	#NULL!	#NULL!	#NULL!	yes	no	#NULL!		#NULL!	#NULL!	#NULL!	#NULL!	I	yes	sepsis, pneumonia, CHF, post TEF repair unable to D/C	no	yes	no	Total repair	2	2014-07-17	same	no significant TVI	No PAPVR	No IAA_CoA
38	yes	Total repair	SS	male	9.4	known postnatal	86	dyspnea, cyanosis, heart failure, late refer (Bureeram Dx VSD, F/U then refer to Khorat Dx Truncus)	none	no	no	91	0.74	2014-04-01	2014-04-01	type II	3	yes	moderate	no	none	82	yes	Left	no	2.2	6	6	no	yes	#NULL!	same (2 y.o.)	54	14	4.9	1.6	I	yes	elective	no	no	no	Total repair	2	2014-10-16	truncus arteriosus type I, dilate MV, severe MR, mitral annuloplasty performed	no significant TVI	No PAPVR	No IAA_CoA
73	yes	Total repair	SS	female	3.5	known postnatal	53.5	heart murmur	none	no	no	99	0.63	2014-10-28	2014-10-28	type I	3	yes	mild	no	none	83	no	Left	no	#NULL!	#NULL!	#NULL!	no	no	#NULL!		#NULL!	#NULL!	#NULL!	#NULL!	I	yes	elective	no	no	no	Total repair	2	2014-11-20	same	no significant TVI	No PAPVR	No IAA_CoA
81	yes	Total repair	TS	male	4.9	known postnatal	64	dyspnea, cyanosis, heart failure พอสว refer มาตอน 7 mo ต่อคิวผ่าตัดแล้วตัดสินใจ conservative ตอน 15 ขวบตัดสินใจผ่า	none	no	no	83	0.58	1999-11-18	1999-11-18	type I	3	yes	moderate	no	none	70	no	Left	no	#NULL!	#NULL!	#NULL!	no	yes	2014-03-31	same (TA type I + PAPVR LUPV to LINN v , PAP 80/45 (63), Ao sat 97%, EDP 13, Qp:Qs 6, PVR 33, PVRi 3.9 WUm2	58	13	3.9	3.3	II	yes	elective, preop sildenafil	no	no	no	Total repair	2	2014-12-12	truncus arteriosus type II, PAPVR LUPV to LINN	no significant TVI	Presence of PAPVR	No IAA_CoA
25	#NULL!	Total repair	SS	male	2.15	known postnatal	50	dyspnea, heart murmur	none	no	yes	80	0.67	2015-01-12	2015-01-12	type I	4	yes	severe	yes	moderate	64	no	Right	no	1.58	4	3.9	no	no	#NULL!		#NULL!	#NULL!	#NULL!	#NULL!	I	yes	Pneumonia, on ETT, PAB 12/2/58 then total repair	yes	yes	yes	Total repair	2	2015-04-16	same, post PA banding, prolapse truncal cusp	Presence of moderate to severe TVI	No PAPVR	No IAA_CoA
83	#NULL!	Total repair	SS	female	4.5	known postnatal	55	dyspnea, failure to thrive, heart murmur	none	no	no	95	0.6	2015-01-13	2015-01-13	type I	4	yes	moderate	yes	mild	67.2	no	Right	no	#NULL!	#NULL!	#NULL!	no	no	#NULL!		#NULL!	#NULL!	#NULL!	#NULL!	II	yes	elective	no	no	no	Total repair	2	2015-04-23	truncus arteriosus type II	no significant TVI	No PAPVR	No IAA_CoA
63	yes	Total repair	SS	female	4.3	known postnatal	63	heart murmur, heart failure	none	no	no	93	0.63	2015-03-09	2015-03-10	type I	3	no	none	no	none	65	no	Left	no	1.87	5.8	5.8	no	no	#NULL!		#NULL!	#NULL!	#NULL!	#NULL!	I	yes	elective	no	no	no	Total repair	2	2015-05-07	same	no significant TVI	No PAPVR	No IAA_CoA
20	#NULL!	Total repair	SS	male	2.9	prenatal	51	Prenatal dx, heart murmur	DGS, hypospadias, immune deficiency	yes	yes	99	0.5	2015-04-22	2015-04-22	type II	4	no	none	no	none	62	yes	Right	no	#NULL!	#NULL!	#NULL!	no	no	#NULL!		#NULL!	#NULL!	#NULL!	#NULL!	II	yes	Admit since birth, CHF at 1 weeks, drip dobutamine, sepsis post rx	no	yes	no	Total repair	2	2015-05-28	same but tricuspid truncal valve	no significant TVI	No PAPVR	No IAA_CoA
12	yes	Total repair	SS	male	2.5	known postnatal	49	dyspnea, murmur	none	no	no	91	0.59	2015-07-29	2015-07-29	type I	3	no	none	no	none	60	no	Right	no	#NULL!	#NULL!	#NULL!	no	no	#NULL!		#NULL!	#NULL!	#NULL!	#NULL!	I	yes	elective	no	no	no	Total repair	2	2015-09-17	same	no significant TVI	No PAPVR	No IAA_CoA
35	yes	Total repair	SS	female	3.2	known postnatal	49.4	cyanosis, heart murmur	none	no	no	90	0.59	2015-08-05	2016-08-05	type I	2	no	none	no	none	60	no	Right	no	#NULL!	#NULL!	#NULL!	no	no	#NULL!		#NULL!	#NULL!	#NULL!	#NULL!	I	yes	elective	no	no	no	Total repair	2	2015-11-12	same+ PAPVR RUPV to RSVC (Warden procedure)	no significant TVI	Presence of PAPVR	No IAA_CoA
31	#NULL!	Total repair	SS	female	3.58	known postnatal	53.8	dyspnea, cyanosis	none	no	no	91	0.63	2015-09-07	2015-09-07	type I	2	no	none	no	none	68	yes	Left	no	#NULL!	#NULL!	#NULL!	no	no	#NULL!		#NULL!	#NULL!	#NULL!	#NULL!	I	yes	elective	no	no	no	Total repair	2	2015-12-03	same	no significant TVI	No PAPVR	No IAA_CoA
21	#NULL!	Total repair	SS	female	2.8	known postnatal	50	cyanosis, heart murmur	DGS, primary immune deficiency	yes	yes	88	0.63	2015-11-10	2015-11-10	type I	3	yes	mild	no	none	79	no	Left	no	#NULL!	5	5	no	no	#NULL!		#NULL!	#NULL!	#NULL!	#NULL!	I	yes	elective	no	no	no	Total repair	2	2016-01-14	same	no significant TVI	No PAPVR	No IAA_CoA
47	yes	Total repair	KT	female	1.5	prenatal	42	Prenatal dx, preterm 36 weeks, SGA 1550 g	Preterm SGA, IIH, LSVC to LA	no	no	96	0.59	2017-04-01	2017-04-01	type I	3	yes	mild	yes	mild	88	no	Left	no	2	3.5	3	no	no	#NULL!		#NULL!	#NULL!	#NULL!	#NULL!	I	yes	elective (BW 1500 g)	no	no	no	Total repair	2	2017-05-08	same with LSVC drain to LA	no significant TVI	No PAPVR	No IAA_CoA
17	yes	Total repair	EN	female	3.98	known postnatal	58	cyanosis, heart murmur, heart failure		no	no	92	0.62	2017-06-06	2017-09-11	type I	3	yes	mild	no	none	77	no	Left	no	2	6.5	6.5	yes	yes	2017-11-29	same, mild MPA stenosis, PAP 39/21 (30), AoP 66/22 (44)	30	14	1.53	#NULL!	I	yes	elective	no	no	no	Total repair	2	2017-12-20	same	no significant TVI	No PAPVR	No IAA_CoA
92	#NULL!	Total repair	EN	female	3.1	known postnatal	50	dyspnea, heart murmur	VACTREL, rib anomaly, hemivertebra	yes	no	90	0.63	2018-03-19	2018-03-19	type II	4	yes	moderate	no	none	80	no	Right	no	#NULL!	2.7	3.8	yes	yes	#NULL!		#NULL!	#NULL!	#NULL!	#NULL!	II	yes	elective	no	no	no	Total repair	2	2018-04-05	truncus arteriosus type II	no significant TVI	No PAPVR	No IAA_CoA
91	#NULL!	No operation		female	2.32	known postnatal	48	cyanosis, heart murmur	Congenital infection(enterovirus)	no	no	90	0.63	2004-01-28	2004-01-30	type I	4	yes	moderate	yes	moderate	60	no	Left	no	2	5.3	5.6	no	no	#NULL!		#NULL!	#NULL!	#NULL!	#NULL!	I	#NULL!		#NULL!	#NULL!	#NULL!	No operation	#NULL!	#NULL!		no significant TVI	No PAPVR	No IAA_CoA
9	#NULL!	No operation		male	4.64	known postnatal	60.8	cyanosis, heart failure, pneumonia, late Dx		yes	yes	78	0.58	2006-08-10	2006-08-11	type I	2	yes	moderate	yes	mild	50	no	Right	no	#NULL!	6.7	6.5	no	no	#NULL!		#NULL!	#NULL!	#NULL!	#NULL!	I	#NULL!		#NULL!	#NULL!	#NULL!	No operation	#NULL!	#NULL!		no significant TVI	No PAPVR	No IAA_CoA
4	#NULL!	No operation		male	46	known postnatal	163	dyspnea, second opinion for Sx, ES		no	no	72	0.62	2009-02-23	2009-03-24	type I	3	yes	moderate	yes	mild	50	no	Left	no	4.64	3.45	4	no	yes	#NULL!		91	12	42.06	6.68	I	#NULL!		#NULL!	#NULL!	#NULL!	No operation	#NULL!	#NULL!		no significant TVI	No PAPVR	No IAA_CoA
36	#NULL!	No operation		male	3.67	known postnatal	53.5	dyspnea, heart murmur	none	no	no	95	0.61	2010-01-19	2010-01-19	type I	3	no	none	yes	mild	74.8	no	Right	no	#NULL!	#NULL!	#NULL!	no	no	#NULL!		#NULL!	#NULL!	#NULL!	#NULL!	I	#NULL!		#NULL!	#NULL!	#NULL!	No operation	#NULL!	#NULL!		no significant TVI	No PAPVR	No IAA_CoA
11	#NULL!	No operation		female	2.83	known postnatal	50	heart failure	none	no	no	96	0.63	2014-09-11	2014-09-11	type II	4	yes	mild	yes	moderate	86	yes	Left	no	#NULL!	4	3.7	no	no	#NULL!		#NULL!	#NULL!	#NULL!	#NULL!	II	#NULL!		#NULL!	#NULL!	#NULL!	No operation	#NULL!	#NULL!		no significant TVI	No PAPVR	No IAA_CoA
29	#NULL!	No operation		male	5.8	known postnatal	65.8	heart murmur, heart failure	none	no	no	79	0.63	2016-12-26	2016-12-26	type I	2	no	none	yes	mild	59	yes	Left	no	2.2	8	7.3	no	no	#NULL!		#NULL!	#NULL!	#NULL!	#NULL!	I	#NULL!		#NULL!	#NULL!	#NULL!	No operation	#NULL!	#NULL!		no significant TVI	No PAPVR	No IAA_CoA
90	#NULL!	No operation		female	2.97	prenatal	51	Prenatal dx, multiple anomaly	cleft palate, hair tuff, sacral dimple, hydronephrosis	yes	yes	78	0.6	2017-08-30	2017-08-30	type I	3	yes	moderate	yes	moderate	#NULL!	no	Left	no	#NULL!	3.9	4	no	no	#NULL!		#NULL!	#NULL!	#NULL!	#NULL!	I	#NULL!		#NULL!	#NULL!	#NULL!	No operation	#NULL!	#NULL!		no significant TVI	No PAPVR	No IAA_CoA
3	#NULL!	No operation		female	7.3	known postnatal	76	cyanosis, failure to thrive, late refer 2 y.o.	preterm	no	no	88	0.73	1999-05-03	1999-05-13	type I	4	yes	mild	no	none	60	no	Left	no	#NULL!	#NULL!	#NULL!	no	yes	1999-07-02	same	62	10	12.6	#NULL!	I	#NULL!		#NULL!	#NULL!	#NULL!	No operation	#NULL!	#NULL!		no significant TVI	No PAPVR	No IAA_CoA
15	#NULL!	No operation		male	16.6	known postnatal	119.3	dyspnea	none	no	no	89	0.63	2004-09-13	2004-09-13	type II	2	yes	mild	no	none	60	no	Left	no	#NULL!	27	13	no	no	#NULL!		#NULL!	#NULL!	#NULL!	#NULL!	II	#NULL!		#NULL!	#NULL!	#NULL!	No operation	#NULL!	#NULL!		no significant TVI	No PAPVR	No IAA_CoA
71	#NULL!	No operation		male	23	known postnatal	125	heart murmur, recurrent pneumonia	intellectual disability, external squint, high arch palate, large ears, fragile X?	yes	no	88	0.8	2006-10-09	2006-10-09	type I	4	yes	moderate	yes	mild	60	no	Left	no	#NULL!	2.3	2.2	no	yes	2007-02-09	same with severe PHT/ES	83	14	15.31	#NULL!	I	#NULL!		#NULL!	#NULL!	#NULL!	No operation	#NULL!	#NULL!		no significant TVI	No PAPVR	No IAA_CoA
49	#NULL!	No operation		male	7.8	known postnatal	74.5	dyspnea, heart murmur, late refer 1.5 y.o		no	no	95	0.6	1995-08-18	1995-09-11	type I	3	no	none	no	none	#NULL!	no	Left	no	#NULL!	#NULL!	#NULL!	no	no	#NULL!		#NULL!	#NULL!	#NULL!	#NULL!	I	#NULL!		#NULL!	#NULL!	#NULL!	No operation	#NULL!	#NULL!		no significant TVI	No PAPVR	No IAA_CoA
34	#NULL!	No operation		female	9.28	known postnatal	87.5	dyspnea, cyanosis	none	no	no	87	0.65	2004-05-20	2004-05-20	type I	4	yes	moderate	no	none	60	no	Left	no	#NULL!	10	8	no	yes	2005-07-01	same	58	10	9.02	2.7	I	#NULL!		#NULL!	#NULL!	#NULL!	No operation	#NULL!	#NULL!		no significant TVI	No PAPVR	No IAA_CoA
40	#NULL!	No operation		female	8.3	known postnatal	48	cyanosis	Congenital limb deficiency left, left thoracolumbar scoliosis, left DDH	yes	no	72	0.64	2006-11-06	2006-11-06	type I	4	yes	mild	no	none	#NULL!	no	Left	no	#NULL!	#NULL!	#NULL!	no	yes	2008-03-26	same	76	12	12.95	7.5	I	#NULL!		#NULL!	#NULL!	#NULL!	No operation	#NULL!	#NULL!		no significant TVI	No PAPVR	No IAA_CoA
65	#NULL!	No operation		female	23.9	known postnatal	136.5	heart murmur		no	no	90	0.8	2006-12-04	2006-12-18	type II	3	no	none	no	none	53	no	Left	no	#NULL!	1.3	1.66	no	yes	2007-02-23	Truncus arteriosus type II, severe PHT/ES	80	10	13.7	#NULL!	II	yes		#NULL!	#NULL!	#NULL!	No operation	#NULL!	#NULL!		no significant TVI	No PAPVR	No IAA_CoA
69	#NULL!	No operation		female	12.7	known postnatal	104	dyspnea, cyanosis, recurrent pneumonia		no	no	83	0.64	2014-08-05	2014-08-05	type I	4	yes	severe	yes	mild	60	no	Right	no	#NULL!	#NULL!	#NULL!	no	no	#NULL!		#NULL!	#NULL!	#NULL!	#NULL!	I	#NULL!		#NULL!	#NULL!	#NULL!	No operation	#NULL!	#NULL!		no significant TVI	No PAPVR	No IAA_CoA
55	#NULL!	No operation		female	37.2	known postnatal	146	recurrent pneumonia, HF		no	no	77	0.6	2017-03-07	2017-03-07	type I	3	yes	moderate	no	none	54	no	Right	no	2.3	2.3	2.5	no	yes	2017-07-05	same with severe PAH, near ES	63	9	6.44	1.66	I	#NULL!		#NULL!	#NULL!	#NULL!	No operation	#NULL!	#NULL!		Presence of moderate to severe TVI	No PAPVR	No IAA_CoA
82	#NULL!	No operation		female	8.6	known postnatal	87	cyanosis, recurrent pneumonia		no	no	89	0.6	2004-11-16	2013-05-27	type I	4	yes	moderate	no	none	70.2	yes	Left	no	1.76	12.9	15.2	no	no	#NULL!		#NULL!	#NULL!	#NULL!	#NULL!	I	#NULL!		#NULL!	#NULL!	#NULL!	No operation	#NULL!	#NULL!		no significant TVI	No PAPVR	No IAA_CoA
28	#NULL!	No operation		female	11.9	known postnatal	96.6	cyanosis, heart failure	none	no	no	84	0.59	2014-10-16	2015-01-10	type I	3	no	none	no	none	60	no	Left	no	2	13.6	11.7	no	yes	2015-01-21	same, ES	56	12	18	7.2	I	yes		#NULL!	#NULL!	#NULL!	No operation	#NULL!	#NULL!		no significant TVI	No PAPVR	No IAA_CoA
37	#NULL!	No operation		male	3.17	known postnatal	50	cyanosis, heart murmur	sternal cleft, median umbilical rhaphae	yes	no	91	0.6	2015-08-18	2015-08-18	type I	2	no	none	no	none	80	no	Left	no	1.8	5.5	5.5	no	no	#NULL!		#NULL!	#NULL!	#NULL!	#NULL!	I	#NULL!		#NULL!	#NULL!	#NULL!	No operation	#NULL!	#NULL!		no significant TVI	No PAPVR	No IAA_CoA
58	#NULL!	No operation		male	48	known postnatal	175	cyanosis, heart murmur	absent LPA	no	no	83	0.58	2017-06-12	2017-06-12	type III	3	no	none	no	none	56.21	no	Left	no	#NULL!	#NULL!	#NULL!	yes	yes	2017-09-13	same with anomalous origin of RPA from AAo and absent LPA, ES	81	11	32.28	15.47	III	yes		#NULL!	#NULL!	#NULL!	No operation	#NULL!	#NULL!		no significant TVI	No PAPVR	No IAA_CoA
66	#NULL!	No operation		female	2.3	known postnatal	48	dyspnea, murmur	Jacobsen syndrome, thrombocytopenia, intellectual disability	yes	no	88	0.6	2004-07-21	2004-07-21	type I	3	yes	mild	no	none	70	no	Right	no	2	5	5	no	no	#NULL!		#NULL!	#NULL!	#NULL!	#NULL!	I	#NULL!		#NULL!	#NULL!	yes	Total repair	1	2004-08-31	same: PAB palliation	no significant TVI	No PAPVR	No IAA_CoA
6	#NULL!	No operation		female	2.66	known postnatal	48.6	dyspnea, heart failure	interrupted Ao arch type B	no	no	88	0.6	2012-05-31	2012-05-31	type II	2	no	none	yes	mild	70	no	Left	no	#NULL!	4.8	4.5	no	no	#NULL!		#NULL!	#NULL!	#NULL!	#NULL!	II	yes	elective	no	no	3	Total repair	2	2012-06-26	+IAA, bilatPAB and repair IAA	no significant TVI	No PAPVR	Presence of IAA_CoA
[truncated: 131 more columns]
