# Supplementary material for: Long-term outcomes of repaired and unrepaired truncus arteriosus: 20-year, single-center experience in Thailand
Source: PeerJ. 2020 May 12;8:e9148. doi: 10.7717/peerj.9148 (PMC7227657; doi:10.7717/peerj.9148)
Supplement: Supplemental Information 2 [file peerj-08-9148-s002.xlsx]

## Sheet: Sheet1
Variable Information
Variable	Position	Label	Measurement Level	Role	Column Width	Alignment	Print Format	Write Format
No	1	case number	Ordinal	Input	8	Right	F4	F4
Gr_Survivor_postop_2018	2	<none>	Nominal	Input	8	Right	F8	F8
Group_Rx	3	Operation	Nominal	Input	8	Right	F1	F1
Surgeon	4	<none>	Nominal	Input	3	Left	A10	A10
Gender	5	Gender	Nominal	Input	8	Right	F8	F8
bw	6	Body weight	Scale	Input	8	Right	F8.2	F8.2
Risk_prenatal	7	<none>	Nominal	Input	8	Right	F8	F8
ht	8	Height	Scale	Input	8	Right	F8.2	F8.2
sym	9	symptoms	Nominal	Input	11	Left	A200	A200
comor	10	comorbid	Nominal	Input	19	Left	A100	A100
extr	11	Risk_extracardiac syndrome	Nominal	Input	8	Right	F8	F8
Risk_22q11deletion	12	Risk_22q1 deletion	Nominal	Input	8	Right	F8	F8
sat	13	O2 at diag	Scale	Input	8	Right	F8	F8
pre_cxr	14	CXR preop	Scale	Input	8	Right	F8.2	F8.2
Date_referDx_Siriraj	15	<none>	Scale	Input	8	Right	ADATE10	ADATE10
ec_date	16	Echo date	Scale	Input	8	Right	ADATE10	ADATE10
ec_type	17	type of truncus	Nominal	Input	8	Right	F8	F8
ec_VL	18	valve leaflet	Nominal	Input	8	Right	F8	F8
ec_TVI	19	truncal v insufficiency	Nominal	Input	8	Right	F8	F8
TVI_deg	20	degree of insufficiency	Ordinal	Input	8	Right	F8	F8
ec_TVS	21	truncal v stenosis	Nominal	Input	8	Right	F8	F8
TVS_deg	22	degree of stenosis	Ordinal	Input	8	Right	F8	F8
ec_LVEF	23	LVEF	Scale	Input	8	Right	F8.2	F8.2
ec_MR	24	presence of MR	Nominal	Input	8	Right	F8	F8
ec_Ao	25	Aortic arch	Nominal	Input	8	Right	F8	F8
ec_AoCoA	26	CoA	Nominal	Input	8	Right	F8	F8
ec_McGoon	27	McGoon ratio	Scale	Input	8	Right	F8.2	F8.2
ec_RPA	28	RPA(mm)	Scale	Input	8	Right	F8.1	F8.1
ec_LPA	29	LPA(mm)	Scale	Input	8	Right	F8.1	F8.1
ec_PAstenosis	30	Operative risk PA stenosis preoperation	Nominal	Input	8	Right	F8.2	F8.2
pre_cath	31	catheterization preop	Nominal	Input	8	Right	F8	F8
cath_d	32	cath date	Scale	Input	8	Right	ADATE10	ADATE10
cath_Dx	33	Diagnosis by cath	Nominal	Input	37	Left	A400	A400
cath_mPAP	34	mPAP by cath	Scale	Input	8	Right	F8.2	F8.2
cath_LAp	35	LAp by cath	Scale	Input	8	Right	F8.2	F8.2
cath_PVRI	36	PVRI by cath	Scale	Input	8	Right	F8.2	F8.2
cath_PVRI_NO	37	PVRI post iNO/O2	Scale	Input	8	Right	F8.2	F8.2
type_TA	38	TA type	Nominal	Input	8	Right	F8	F8
drug_op	39	On medication before surgery	Nominal	Input	8	Right	F8	F8
Preop_status	40	<none>	Nominal	Input	35	Left	A400	A400
Preop_on_ventilator	41	Risk_onvent_preop	Nominal	Input	8	Right	F8	F8
Preop_infection	42	Risk_status infection_preop	Nominal	Input	8	Right	F8.2	F8.2
preOp_PAb	43	Risk_Pre-op PA banding	Nominal	Input	8	Right	F8	F8
Op	44	Operation	Nominal	Input	8	Right	F1	F1
Op_era_prior_to2007	45	Risk_operative ear 1997-2006	Nominal	Input	8	Right	F8	F8
Op_d	46	operation date	Scale	Input	8	Right	ADATE10	ADATE10
Op_Dx	47	operative dx	Nominal	Input	30	Left	A200	A200
Op_risk_significantTVI	48	<none>	Nominal	Input	8	Right	F8	F8
Op_risk_PAPVR	49	<none>	Nominal	Input	8	Right	F8.2	F8.2
Op_Risk_Ao_anomaly	50	<none>	Nominal	Input	8	Right	F8	F8
Op_Risk_weight_lessthan4kg	51	Risk_weight<4kg_at operation	Nominal	Input	8	Right	F8	F8
Op_Risk_weightlessthan3.5	52	Risk_weight<3.5 kg	Nominal	Input	8	Right	F8	F8
Op_wt	53	body weight preop	Scale	Input	8	Right	F8.2	F8.2
CBP	54	CBP time	Scale	Input	8	Right	F8	F8
AOX	55	Ao cross clamp time	Scale	Input	8	Right	F8	F8
conduit	56	type of conduit	Nominal	Input	34	Left	A100	A100
Type_conduit	57	<none>	Nominal	Input	8	Right	F8.2	F8.2
conduit_size_mm	58	<none>	Scale	Input	8	Right	F8.2	F8.2
con_z	59	conduit Z score	Scale	Input	8	Right	F8.2	F8.2
Op_risk_abnormal_coronary	60	Risk_intraop coronary anomaly	Nominal	Input	8	Right	F8	F8
op_coro_detail	61	Specify	Nominal	Input	8	Left	A100	A100
op_re_TV	62	Repair truncal valve	Nominal	Input	8	Right	F8	F8
op_VSD	63	VSD left open	Nominal	Input	8	Right	F8	F8
op_re_Ao	64	repair aorta	Nominal	Input	8	Right	F8	F8
op_ECMO	65	ECMO in OR	Nominal	Input	8	Right	F8	F8
op_iNO	66	iNO in OR	Nominal	Input	8	Right	F8	F8
op_left_chestopen	67	Left chest openned	Nominal	Input	8	Right	F8	F8
op_difficulty_weaningCBP	68	<none>	Nominal	Input	8	Right	F8	F8
Cause_failing_CBPintiming	69	<none>	Nominal	Input	8	Left	A50	A50
ear_com	70	early complication(in hospital/30dPO)	Nominal	Input	8	Right	F8	F8
ear_cuz	71	cause of complication	Nominal	Input	18	Left	A100	A100
ear_ven	72	Mechanical ventilation time	Scale	Input	8	Right	F8	F8
ear_ECMO	73	ECMO time	Scale	Input	8	Right	F8	F8
ear_iNO	74	Duration of iNO	Scale	Input	8	Right	F8	F8
ear_ICU	75	ICU stays	Scale	Input	8	Right	F8	F8
ear_TLoS	76	Total length of stay	Scale	Input	8	Right	F8	F8
ear_CPR	77	Arrest needed CPR	Nominal	Input	8	Right	F8	F8
ear_CPR_time	78	CPR time	Scale	Input	8	Right	F8	F8
ear_PHT	79	PHT crisis	Nominal	Input	8	Right	F8	F8
ear_u_iNO	80	iNO use	Nominal	Input	8	Right	F8	F8
ear_CVA	81	Cerebrovascular accident	Nominal	Input	8	Right	F8	F8
ear_RF	82	Renal failure needed RRT/dialysis	Nominal	Input	8	Right	F8	F8
ear_neu	83	Neurodeficit	Nominal	Input	8	Right	F8	F8
ear_sepsis	84	Sepsis with positive culture	Nominal	Input	8	Right	F8	F8
ear_pneumonia	85	Pneumonia with posititve sputum	Nominal	Input	8	Right	F8	F8
ear_reop	86	Reoperation	Nominal	Input	8	Right	F8	F8
ear_res	87	Residual lesion	Nominal	Input	8	Left	A100	A100
ear_sev_TVI	88	Severe truncal v insufficiency	Nominal	Input	8	Right	F8	F8
ear_con	89	Conduit issue	Nominal	Input	8	Right	F8	F8
bd_ec	90	Echo before discharge	Nominal	Input	8	Right	F8	F8
bd_ec_RVSP	91	RVSP	Scale	Input	8	Right	F8.2	F8.2
bd_ec_mPAP	92	mPAP	Scale	Input	11	Right	F8.2	F8.2
bd_ec_LVEF	93	LVEF	Scale	Input	8	Right	F8.2	F8.2
ear_arrhythmia	94	Presence of arrhythmias	Nominal	Input	8	Right	F8	F8
PODeath_in_30d	95	Early inhospital mortality in 30 days	Nominal	Input	8	Right	F8	F8
PODeath_prior_to1year	96	Death before 1 year after operation	Nominal	Input	8	Right	F8	F8
PODeath_beyond_30days_exclude_earlydeath	97	Death after 30 days post repair_exclude14	Nominal	Input	13	Right	F8	F8
oney_d	98	Date 1 year follow up	Scale	Input	8	Right	ADATE10	ADATE10
oney_bad_cuz	99	Cause of deceased 1 year F/U	Nominal	Input	8	Left	A50	A50
oney_bad_d	100	Date deceased	Scale	Input	8	Right	ADATE10	ADATE10
oney_reop	101	Reoperation in 1 year F/U	Nominal	Input	8	Right	F8	F8
oney_reop_cuz	102	Cause for reoperation	Nominal	Input	8	Left	A50	A50
oney_reop_d	103	Date of reoperation	Scale	Input	8	Right	ADATE10	ADATE10
oney_fn	104	Functional class	Ordinal	Input	8	Right	F8	F8
oney_fn_bad	105	Decline functional class to IV	Nominal	Input	8	Right	F8	F8
oney_neu	106	Neurodeficit	Nominal	Input	8	Right	F8	F8
oney_arr	107	Presence of arrhythmias	Nominal	Input	8	Right	F8	F8
oney_ec_d	108	Echo date 1 year	Scale	Input	8	Right	ADATE10	ADATE10
oney_ec_res	109	Echo 1 year residual lesion	Ordinal	Input	20	Left	A100	A100
oney_ec_RVSP	110	RVSP	Scale	Input	8	Right	F8.2	F8.2
oney_ec_mPAP	111	mPAP	Scale	Input	8	Right	F8.2	F8.2
oney_ec_LVEF	112	LVEF	Scale	Input	8	Right	F8.2	F8.2
oney_ec_sev_TVI	113	Severe truncal v insufficiency	Nominal	Input	8	Right	F8	F8
oney_ec_con	114	Conduit issue	Nominal	Input	8	Right	F8	F8
oney_ec_con_PS	115	Significant valve stenosis	Nominal	Input	8	Right	F8	F8
oney_ec_con_PI	116	Significant valve insufficiency	Nominal	Input	8	Right	F8	F8
oney_ec_PAS	117	PA bifurcation stenosis	Nominal	Input	8	Right	F8	F8
oney_ec_bPAS	118	Branch PA stenosis	Nominal	Input	8	Right	F8	F8
las_d	119	Recent date follow up	Scale	Input	8	Right	ADATE10	ADATE10
las_sat	120	Last SpO2	Scale	Input	8	Right	F8	F8
las_wt	121	Last weight	Scale	Input	8	Right	F8.2	F8.2
las_ht	122	Last height	Scale	Input	8	Right	F8.2	F8.2
las_WH	123	Last W for H	Scale	Input	8	Right	F8.2	F8.2
las_reop	124	Reoperation	Nominal	Input	8	Right	F8	F8
las_reop_cuz	125	Cause for reoperation	Nominal	Input	8	Left	A100	A100
las_fn	126	Recent functional class	Ordinal	Input	8	Right	F8	F8
las_fn_bad	127	Recent functional class to IV	Nominal	Input	8	Right	F8	F8
las_neu	128	Neurodeficit	Nominal	Input	8	Right	F8	F8
las_arrhythmia	129	Presence of arrhythmias	Nominal	Input	8	Right	F8	F8
las_ec_d	130	Recent echo date	Scale	Input	8	Right	ADATE10	ADATE10
las_ec_res	131	Recent echo residual lesion	Nominal	Input	8	Left	A100	A100
las_ec_RVSP	132	RVSP	Scale	Input	13	Right	F8.2	F8.2
las_ec_mPAP	133	mPAP	Scale	Input	8	Right	F8.2	F8.2
las_ec_LVEF	134	LVEF	Scale	Input	8	Right	F8.2	F8.2
las_ec_sev_TVI	135	Severe truncal v insufficiency	Nominal	Input	8	Right	F8	F8
las_ec_con	136	Conduit issue	Nominal	Input	8	Right	F8	F8
las_ec_con_PS	137	Significant valve stenosis	Nominal	Input	8	Right	F8	F8
las_ec_con_PI	138	Significant valve insufficiency	Nominal	Input	8	Right	F8	F8
las_ec_PAS	139	PA bifurcation stenosis	Nominal	Input	8	Right	F8	F8
las_ec_bPAS	140	Branch PA stenosis	Nominal	Input	14	Right	F8	F8
reop_t	141	Time of reoperation	Scale	Input	8	Right	F8	F8
f_reop_d	142	Date of first reoperation	Scale	Input	8	Right	ADATE10	ADATE10
f_reop_o	143	Operation	Nominal	Input	15	Left	A100	A100
s_reop_d	144	Date of second reoperation	Scale	Input	8	Right	ADATE10	ADATE10
s_reop_o	145	Operation	Nominal	Input	8	Left	A100	A100
t_reop_d	146	Date of third reoperation	Scale	Input	8	Right	ADATE10	ADATE10
t_reop_o	147	Operation	Nominal	Input	10	Left	A100	A100
fourth_reop_d	148	Date of fourth operation	Scale	Input	8	Right	ADATE10	ADATE10
fourth_reop_o	149	Operation	Nominal	Input	8	Left	A100	A100
Date_redo_conduit_change	150	<none>	Scale	Input	8	Right	ADATE10	ADATE10
Redo_conduit_surgery_change	151	REoperation conduit change	Nominal	Input	8	Right	F8	F8
Re_any_intervention	152	RE_any_intervent	Nominal	Input	8	Right	F8	F8
Reintervention_cath	153	REintervention cath	Nominal	Input	8	Right	F8	F8
Recent_note	154	<none>	Nominal	Input	14	Left	A400	A400
result	155	dead or survived	Nominal	Input	8	Right	F8	F8
status	156	1=dead	Nominal	Input	8	Right	F8	F8
Mortality_case	157	<none>	Nominal	Input	8	Right	F8	F8
dead	158	Death date	Scale	Input	8	Right	ADATE10	ADATE10
end	159	End date	Scale	Input	8	Right	ADATE10	ADATE10
cause	160	Cause of death	Nominal	Input	8	Left	A100	A100
type_gr	161	Type of TAC group	Nominal	Input	10	Right	F8	F8
Age_Dx_at_primary_site	162	<none>	Scale	Input	8	Right	F8.2	F8.2
Age_refer_to_SI	163	<none>	Scale	Input	8	Right	F8.2	F8.2
Age_at_operation_yr	164	<none>	Scale	Input	8	Right	F8.2	F8.2
Gr_age_repair	165	<none>	Nominal	Input	8	Right	F8	F8
Age_at_operation_daysold	166	<none>	Scale	Input	5	Right	F5	F5
Age_until_lastFU	167	<none>	Scale	Input	8	Right	F8.2	F8.2
Time_postop_death_yr	168	<none>	Scale	Input	8	Right	F8.2	F8.2
Time_death_postop_days	169	<none>	Scale	Input	5	Right	F5	F5
Time_postop_till_recentFU	170	<none>	Scale	Input	8	Right	F8.2	F8.2
CBP_than150	171	Risk_CBPthan150	Nominal	Input	13	Right	F8	F8
CBP_than180	172	Risk_CBPthan180	Nominal	Input	13	Right	F8	F8
Time_from_operation_to_first_reintervention_y	173	<none>	Scale	Input	8	Right	F8.2	F8.2
Time_from_operation_to_redo_conduit_change_y	174	<none>	Scale	Input	8	Right	F8.2	F8.2
Date_Censored_reintervention	175	<none>	Scale	Input	8	Right	ADATE10	ADATE10
Date_Censored_reoperation	176	<none>	Scale	Input	8	Right	ADATE10	ADATE10
Time_censored_reoperation	177	<none>	Scale	Input	8	Right	F8	F8
Time_censored_any_intervention	178	<none>	Scale	Input	5	Right	F5	F5
OTime_of_8pt_conduit_reoperation	179	<none>	Scale	Input	8	Right	F8.2	F8.2
Otime_any_first_reintervention	180	<none>	Scale	Input	8	Right	F8.2	F8.2
Age_daysold_refer_toSI	181	<none>	Scale	Input	5	Right	F5	F5
Variables in the working file

## Sheet: Sheet2
Variable Values
Value		Label
Gr_Survivor_postop_2018	1	yes
Group_Rx	1	Total repair
	2	No operation
	3	single ventricle
	4	type IV exclude
Gender	1	male
	2	female
Risk_prenatal	1	prenatal
	2	known postnatal
extr	1	yes
	2	no
Risk_22q11deletion	1	yes
	2	no
ec_type	1	type I
	2	type II
	3	type III
	4	type IV
ec_TVI	1	yes
	2	no
TVI_deg	0	none
	1	mild
	2	moderate
	3	severe
ec_TVS	1	yes
	2	no
TVS_deg	0	none
	1	mild
	2	moderate
	3	severe
ec_MR	1	yes
	2	no
ec_Ao	1	Left
	2	Right
ec_AoCoA	1	yes
	2	no
ec_PAstenosis	1.00	yes
	2.00	no
pre_cath	1	yes
	2	no
type_TA	1	I
	2	II
	3	III
	4	IV
drug_op	1	yes
	2	no
Preop_on_ventilator	1	yes
	2	no
Preop_infection	1.00	yes
	2.00	no
preOp_PAb	1	yes
	2	no
Op	1	Total repair
	2	No operation
Op_risk_significantTVI	1	Presence of moderate to severe TVI
	2	no significant TVI
Op_risk_PAPVR	1.00	Presence of PAPVR
	2.00	No PAPVR
Op_Risk_Ao_anomaly	1	Presence of IAA_CoA
	2	No IAA_CoA
Type_conduit	1.00	aortic homograft
	2.00	pulmonary homograft
	3.00	bioprosthesis
	4.00	Contegra bovine jugular
	5.00	other
Op_risk_abnormal_coronary	1	abnormal coronary
	2	normal coronary
op_re_TV	1	yes
	2	no
op_VSD	1	yes
	2	no
op_re_Ao	1	yes
	2	no
op_ECMO	1	yes
	2	no
op_iNO	1	yes
	2	no
op_left_chestopen	1	yes
	2	no
op_difficulty_weaningCBP	1	yes
	2	no
ear_com	1	yes
	2	no
ear_CPR	1	yes
	2	no
ear_PHT	1	yes
	2	no
ear_u_iNO	1	yes
	2	no
ear_CVA	1	yes
	2	no
ear_RF	1	yes
	2	no
ear_neu	1	yes
	2	no
ear_sepsis	1	yes
	2	no
ear_pneumonia	1	yes
	2	no
ear_reop	1	yes
	2	no
ear_sev_TVI	1	yes
	2	no
ear_con	1	yes
	2	no
bd_ec	1	yes
	2	no
ear_arrhythmia	1	yes
	2	no
PODeath_in_30d	1	yes
	2	no
PODeath_prior_to1year	1	yes
PODeath_beyond_30days_exclude_earlydeath	1	yes
	2	no
oney_reop	1	yes
	2	no
oney_fn	1	I
	2	II
	3	III
	4	IV
oney_fn_bad	1	yes
	2	no
oney_neu	1	yes
	2	no
oney_arr	1	yes
	2	no
oney_ec_sev_TVI	1	yes
	2	no
oney_ec_con	1	yes
	2	no
oney_ec_con_PS	1	yes
	2	no
oney_ec_con_PI	1	yes
	2	no
oney_ec_PAS	1	yes
	2	no
oney_ec_bPAS	1	yes
	2	no
las_reop	1	yes
	2	no
las_fn_bad	1	yes
	2	no
las_neu	1	yes
	2	no
las_arrhythmia	1	yes
	2	no
las_ec_sev_TVI	1	yes
	2	no
las_ec_con	1	yes
	2	no
las_ec_con_PS	1	yes
	2	no
las_ec_con_PI	1	yes
	2	no
las_ec_PAS	1	yes
	2	no
las_ec_bPAS	1	yes
	2	no
Redo_conduit_surgery_change	1	yes
	2	no
Re_any_intervention	1	yes
	2	no
Reintervention_cath	1	yes
	2	no
result	0	dead
	1	survived
	9	missing
status	0	censored
	1	event
Mortality_case	1	death
	2	survived until 2018
type_gr	1	Type I
	2	Other types
Gr_age_repair	1	neonate
	2	30-180days old
	3	180-365 days old
	4	Childhood >1 yo
